# Supplementary material for: Compartmentalized Polymeric Nanoparticles Deliver Vancomycin in a pH-Responsive Manner
Source: Pharmaceutics. 2021 Nov 24;13(12):1992. doi: 10.3390/pharmaceutics13121992 (PMC8709497; doi:10.3390/pharmaceutics13121992)
Supplement: Supplementary file 1 [file pharmaceutics-13-01992-s001.zip]

Archive with 1 entries (1 files):
- pharmaceutics-1450399-supplementary.pdf
